# Supplementary material for: Reclassification of Pasteurella skyensis as Phocoenobacter skyensis comb. nov. and description of Phocoenobacter atlanticus sp. nov. isolated from diseased Atlantic salmon (Salmo salar) and lumpfish (Cyclopterus lumpus), with subdivision into Phocoenobacter atlanticus subspecies atlanticus subsp. nov. and Phocoenobacter atlanticus subspecies cyclopteri subsp. nov
Source: Int J Syst Evol Microbiol. 2025 Apr 9;75(4):006729. doi: 10.1099/ijsem.0.006729 (PMC12281759; doi:10.1099/ijsem.0.006729)
Supplement: Uncited Table S1. [file ijsem-75-06729-s001.xlsx]

## Sheet: tableS1
Table S1: Key genome parameters for the studied isolates.
Isolate id.	Proposed species/subspecies	RefSeq accession no.	Genome size (bp)	GC-content (%)	Contig/scaffold count	N50 (bp)	L50	Sequencing coverage	CheckM completeness (%)	CheckM contamination (%)	DNA extraction	Library preparation	Sequencing technology	Assembly method	Genome reference/submitter
NVIB3131	Ph. atlanticus subsp. atlanticus	GCF_030764485.1	2288710	34.21	72	118945	7	76x	85.92	2.28	QIAamp DNA kit and DNA Accessory kit Set A (Qiagen)	NexteraFlex	Illumina MiSeq	SPAdes v3.14	Gulla et al. 2023 (doi.org/10.3389/fmicb.2023.1236290)
NVIB3624T	Ph. atlanticus subsp. atlanticus	GCF_030764225.1	2178697	34.27	68	83674	8	105x	85.76	2.17	QIAamp DNA kit and DNA Accessory kit Set A (Qiagen)	NexteraFlex	Illumina MiSeq	SPAdes v3.14	Gulla et al. 2023 (doi.org/10.3389/fmicb.2023.1236290)
NVIB3694	Ph. atlanticus subsp. atlanticus	GCF_030764015.1	2154408	34.22	90	70851	11	76x	84.73	2.17	QIAamp DNA kit and DNA Accessory kit Set A (Qiagen)	NexteraFlex	Illumina MiSeq	SPAdes v3.14	Gulla et al. 2023 (doi.org/10.3389/fmicb.2023.1236290)
NVIB3689	Ph. atlanticus subsp. atlanticus	GCF_030764075.1	2120989	34.29	67	97679	8	78x	84.64	1.96	QIAamp DNA kit and DNA Accessory kit Set A (Qiagen)	NexteraFlex	Illumina MiSeq	SPAdes v3.14	Gulla et al. 2023 (doi.org/10.3389/fmicb.2023.1236290)
NVIB3763	Ph. atlanticus subsp. atlanticus	GCF_030763825.1	2171873	34.28	61	136234	7	76x	85.76	2.17	QIAamp DNA kit and DNA Accessory kit Set A (Qiagen)	NexteraFlex	Illumina MiSeq	SPAdes v3.14	Gulla et al. 2023 (doi.org/10.3389/fmicb.2023.1236290)
NVIB3708	Ph. atlanticus subsp. atlanticus	GCF_030763925.1	2181313	34.28	71	83674	8	79x	85.76	2.17	QIAamp DNA kit and DNA Accessory kit Set A (Qiagen)	NexteraFlex	Illumina MiSeq	SPAdes v3.14	Gulla et al. 2023 (doi.org/10.3389/fmicb.2023.1236290)
NVIB3687	Ph. atlanticus subsp. atlanticus	GCF_030764125.1	2166456	34.27	67	121140	7	53x	85.76	2.17	QIAamp DNA kit and DNA Accessory kit Set A (Qiagen)	NexteraFlex	Illumina MiSeq	SPAdes v3.14	Gulla et al. 2023 (doi.org/10.3389/fmicb.2023.1236290)
NVIB3642	Ph. atlanticus subsp. atlanticus	GCF_030764205.1	2177661	34.27	62	99043	8	79x	85.71	2.17	QIAamp DNA kit and DNA Accessory kit Set A (Qiagen)	NexteraFlex	Illumina MiSeq	SPAdes v3.14	Gulla et al. 2023 (doi.org/10.3389/fmicb.2023.1236290)
NVIB3672	Ph. atlanticus subsp. atlanticus	GCF_030764105.1	2167366	34.26	59	123236	7	80x	85.76	2.17	QIAamp DNA kit and DNA Accessory kit Set A (Qiagen)	NexteraFlex	Illumina MiSeq	SPAdes v3.14	Gulla et al. 2023 (doi.org/10.3389/fmicb.2023.1236290)
NVIB2635	Ph. atlanticus subsp. atlanticus	GCF_030764645.1	2173937	34.26	67	123806	7	81x	85.76	2.17	QIAamp DNA kit and DNA Accessory kit Set A (Qiagen)	NexteraFlex	Illumina MiSeq	SPAdes v3.14	Gulla et al. 2023 (doi.org/10.3389/fmicb.2023.1236290)
NVIO9100T	Ph. atlanticus subsp. cyclopteri	GCF_018343795.1	2301649	34.47	1	2301649	1	62x	83.91	2.29	DNeasy Blood and Tissue Kit (Qiagen)	PacBio 20kb library prep.	PacBio RSII	HGAP v3	Ellul et al. 2021 (doi.org/10.3390/microorganisms9061215)
NVIB164	Ph. atlanticus subsp. cyclopteri	GCF_030764725.1	2250256	34.34	49	100420	9	76x	84.49	2.29	QIAamp DNA kit and DNA Accessory kit Set A (Qiagen)	NexteraFlex	Illumina MiSeq	SPAdes v3.14	Gulla et al. 2023 (doi.org/10.3389/fmicb.2023.1236290)
NVIB1365	Ph. atlanticus subsp. cyclopteri	GCF_030764785.1	2251395	34.35	56	100684	9	75x	84.49	2.29	QIAamp DNA kit and DNA Accessory kit Set A (Qiagen)	NexteraFlex	Illumina MiSeq	SPAdes v3.14	Gulla et al. 2023 (doi.org/10.3389/fmicb.2023.1236290)
NVIB3801	Ph. atlanticus subsp. cyclopteri	GCF_030763505.1	2284589	34.24	57	101186	9	52x	84.54	2.29	QIAamp DNA kit and DNA Accessory kit Set A (Qiagen)	NexteraFlex	Illumina MiSeq	SPAdes v3.14	Gulla et al. 2023 (doi.org/10.3389/fmicb.2023.1236290)
NVIB3802	Ph. atlanticus subsp. cyclopteri	GCF_030763465.1	2250440	34.34	54	100684	9	51x	84.49	2.29	QIAamp DNA kit and DNA Accessory kit Set A (Qiagen)	NexteraFlex	Illumina MiSeq	SPAdes v3.14	Gulla et al. 2023 (doi.org/10.3389/fmicb.2023.1236290)
NVIB1926	Ph. atlanticus subsp. cyclopteri	GCF_030764685.1	2251910	34.35	55	100684	9	101x	84.49	2.29	QIAamp DNA kit and DNA Accessory kit Set A (Qiagen)	NexteraFlex	Illumina MiSeq	SPAdes v3.14	Gulla et al. 2023 (doi.org/10.3389/fmicb.2023.1236290)
NVIB2702	Ph. atlanticus subsp. cyclopteri	GCF_030764665.1	2251296	34.35	57	82526	9	51x	84.49	2.29	QIAamp DNA kit and DNA Accessory kit Set A (Qiagen)	NexteraFlex	Illumina MiSeq	SPAdes v3.14	Gulla et al. 2023 (doi.org/10.3389/fmicb.2023.1236290)
NVIB543	Ph. atlanticus subsp. cyclopteri	GCF_030763415.1	2248849	34.34	55	100684	9	76x	84.49	2.29	QIAamp DNA kit and DNA Accessory kit Set A (Qiagen)	NexteraFlex	Illumina MiSeq	SPAdes v3.14	Gulla et al. 2023 (doi.org/10.3389/fmicb.2023.1236290)
NVIB2993	Ph. atlanticus subsp. cyclopteri	GCF_030764525.1	2250228	34.34	62	92794	9	51x	84.49	2.29	QIAamp DNA kit and DNA Accessory kit Set A (Qiagen)	NexteraFlex	Illumina MiSeq	SPAdes v3.14	Gulla et al. 2023 (doi.org/10.3389/fmicb.2023.1236290)
NVIO3648	Ph. atlanticus subsp. cyclopteri	GCF_030763365.1	2249702	34.34	55	100618	9	76x	84.49	2.29	QIAamp DNA kit and DNA Accessory kit Set A (Qiagen)	NexteraFlex	Illumina MiSeq	SPAdes v3.14	Gulla et al. 2023 (doi.org/10.3389/fmicb.2023.1236290)
01A1	Ph. skyensis	GCF_030765025.1	2267903	34.86	93	58611	14	72x	85.5	2.23	QIAamp DNA kit and DNA Accessory kit Set A (Qiagen)	NexteraFlex	Illumina MiSeq	SPAdes v3.14	Gulla et al. 2023 (doi.org/10.3389/fmicb.2023.1236290)
95A1T	Ph. skyensis	GCF_013377295.1	2245511	34.92	1	2245511	1	615x	84.49	2.17	unknown	unknown	PacBio	HGAP v3	University of Copenhagen (ncbi.nlm.nih.gov/bioproject/PRJNA283783)
TW260_19	Ph. skyensis	GCF_030764885.1	2237583	34.89	45	116867	6	48x	85.87	2.52	QIAamp DNA kit and DNA Accessory kit Set A (Qiagen)	NexteraFlex	Illumina MiSeq	SPAdes v3.14	Gulla et al. 2023 (doi.org/10.3389/fmicb.2023.1236290)
TW34_18	Ph. skyensis	GCF_030764825.1	2156359	34.95	30	248792	4	103x	85.93	2.29	QIAamp DNA kit and DNA Accessory kit Set A (Qiagen)	NexteraFlex	Illumina MiSeq	SPAdes v3.14	Gulla et al. 2023 (doi.org/10.3389/fmicb.2023.1236290)
NVIO11850	Ph. skyensis	GCF_030763395.1	2223108	34.88	56	79302	9	52x	85	2.46	QIAamp DNA kit and DNA Accessory kit Set A (Qiagen)	NexteraFlex	Illumina MiSeq	SPAdes v3.14	Gulla et al. 2023 (doi.org/10.3389/fmicb.2023.1236290)
NCTC 12872T	Ph. uteri	GCF_900454895.1	2181774	36.1733	5	2120227	1	100x	94.46	1.16	unknown	unknown	PacBio RS	unknown	Wellcome Trust Sanger Institute (ncbi.nlm.nih.gov/bioproject/PRJEB6403)
